# Supplementary material for: Effects of Tetracycline on Scenedesmus obliquus Microalgae Photosynthetic Processes
Source: Int J Mol Sci. 2022 Sep 11;23(18):10544. doi: 10.3390/ijms231810544 (PMC9504007; doi:10.3390/ijms231810544)
Supplement: Supplementary file 1 [file ijms-23-10544-s001.zip]

Archive with 1 entries (1 files):
- ijms-1897184-supplementary.pdf
